# Supplementary material for: Impact of Hypoxia on Drug Resistance and Growth Characteristics of Mycobacterium tuberculosis Clinical Isolates
Source: PLoS One. 2016 Nov 11;11(11):e0166052. doi: 10.1371/journal.pone.0166052 (PMC5106006; doi:10.1371/journal.pone.0166052)
Supplement: S1 Table — (XLS) [file pone.0166052.s008.xls]

## Sheet: Sheet1
	S	SDR	MDR	DMR
BATAC 960 method	94	43	36	72
Microplate method	94	43	36	72
S: sensitive; SDR: single drug resistance; MDR: multi-drug resistance; DMR: drug multi-resistance.
