# Supplementary material for: Impact of Hypoxia on Drug Resistance and Growth Characteristics of Mycobacterium tuberculosis Clinical Isolates
Source: PLoS One. 2016 Nov 11;11(11):e0166052. doi: 10.1371/journal.pone.0166052 (PMC5106006; doi:10.1371/journal.pone.0166052)
Supplement: S2 Table — (XLS) [file pone.0166052.s009.xls]

## Sheet: Sheet1
Gene name	Rv number	Primer sequence
FbpC	Rv0129c	F:5'-CGCGACATGATGTGGATCTG-3'	R:5-CCCCTTGGTGTAGTCGAACT-3'
EfpA	Rv2846c	F:5'-CCTGGTTTACGGTCTGGTCG-3'	R:5-ATGTCCCAGCCGTTGTAGTC-3'
FadE23	Rv3140	F:5'-CGCTGCGGTTATTGCTATCG-3'	R:5-AACGCCAACAATGAAGGTGC-3'
RegX3	Rv0491	F:5'-ACCGTCGAACGACTTGAACA-3'	R:5-CTCGATTTCCGGGTTCCCAA-3'
SigF	Rv3286c	F:5'-TGTCGGGTACCGATGTATGC-3'	R:5-GCTTGGTCACGTAGTCGTCA-3'
mprA	Rv0981	F:5'-TTATCGAAGGTTTGCTGGCG-3'	R:5-CGAAGAACCTGAGCACCAAG-3'
Rv0194	Rv0194	F:5'-GTCGCTTTCCTTCAATGGCT-3'	R:5-TTTGGTAGGTAGTCGTCGGC-3'
whiB7	Rv3197A	F:5'-GTCGAATTGCCCACCTGGTA-3'	R:5-GCACCAGTTGCAGGTCATTG-3'
Rv2136c	Rv2136c	F:5'-CGATCTGTGGTTCGCCGATA-3'	R:5-TATCTCACCACCCCAAACGC-3'
Rv1410c	Rv1410c	F:5'-GCACAATCCCGATCTGCATT-3'	R:5-CGCTCAATGTGACGACTCTG-3'
IciA	Rv1985c	F:5'-ATCAACCAACTCCACCGGAT-3'	R:5-ATCAGCATGTGGAAATCGCC-3'
Rv0081	Rv0081	F:5'-TTCGTCCAGCGCCATCTATC-3'	R:5-TCTGTGGTCGGGACAAAGTG-3'
Rv0324	Rv0324	F:5'-TGTACAAGCTCAAGGCGGAG-3'	R:5-GACAGGTTCGACGACTCCAG-3'
LipY	Rv3097c	F:5'-GGCGATTGCAAATCCTGGAC-3'	R:5-TCCCCAGCAATCCGGTAGTA-3'
LipX	Rv1169c	F:5'-CCACCTATGACGGGATGAGC-3'	R:5-AGCCAGTGGAAGATTGACGG-3'
Pks3	Rv1180	F:5'-CGATTCGATTGGGGAAACGG-3'	R:5-AAACAGCATCGACGTCACGA-3'
MutA	Rv1492	F:5'-CCCCTGGGGTTGATGAAGAC-3'	R:5-CGTTGGTACCCGACATTCCA-3'
AccA3	Rv3285	F:5'-CTGCCGGATTCGAAGCATTG-3'	R:5-GAAGGTCGTCCGGATGTTGT-3'
WhiB3	Rv3416	F:5'-GTGGAGCGCTATCTCGACAA-3'	R:5-TGAAAGTCGGTCAGGAACGG-3'
KstR	Rv3574	F:5'-CAATTGCAAGGCCTGTGTCG-3'	R:5-TAGGGCTCACCGACCTCTAA-3'
Lsr2	Rv3597c	F:5'-CAACGCAATCCGCTACTCAC-3'	R:5-GCGCGAACATACTGTCGATG-3'
DATIN	Rv0079	F:5'-AAGAATGCCACGAAACTGCG-3'	R:5-TCGACACATTGTGCCCGTTA-3'
DevR	Rv3133c	F:5'-GAGGACGCTGTGGTCTATCG-3'	R:5-GAATGGCAGTCCATGTTCGC-3'
